# Supplementary material for: Identification of Monobenzone as a Novel Potential Anti-Acute Myeloid Leukaemia Agent That Inhibits RNR and Suppresses Tumour Growth in Mouse Xenograft Model
Source: Cancers (Basel). 2022 Sep 27;14(19):4710. doi: 10.3390/cancers14194710 (PMC9564123; doi:10.3390/cancers14194710)
Supplement: Supplementary file 1 [file cancers-14-04710-s001.zip]

Archive with 1 entries (1 files):
- cancers-1883718-supplementary(1).pdf
